# Supplementary material for: Eukaryovorous Predation in Evolutionarily Significant Excavate‐Like Flagellates
Source: J Eukaryot Microbiol. 2026 Apr 29;73:e70084. doi: 10.1111/jeu.70084 (PMC13128348; doi:10.1111/jeu.70084)
Supplement: Supplementary file 1 — Video S1: Swimming and flagellar behavior of Neocolponema saponarium. (a) Surface swimming. Neocolponema saponarium moving along the surface and redirecting the swimming path by changing the flagellar beating pattern. (b) Free swimming. Neocolponema saponarium free swimming with axial rotation of the body and changing direction. (c) Ventral groove flow. Neocolponema saponarium swimming along the surface and passing tracer particles (0.5 μm diameter) through the ventral groove. Video S2: Swimming and flagellar behavior of Colponema vietnamica. (a) Surface swimming. Colponema vietnamica moving along the surface and redirecting the swimming path by changing the flagellar beating pattern. (b) Free swimming. Colponema vietnamica free swimming with axial rotation of the body. (c) Ventral groove flow. Colponema vietnamica swimming along the surface and passing tracer particles (0.5 μm diameter) through the ventral groove. Video S3: Swimming and flagellar behavior of Nibbleromonas kosolapovi. (a) Surface swimming. Nibbleromonas kosolapovi moving along the surface with axial rotation of the body. Note that the swimming path is not smooth and interrupted by the thorn‐like structure at the posterior end of the cell. (b) Free swimming. Nibbleromonas kosolapovi free swimming with axial rotation of the body and changing direction. (c) Ventral groove flow. Nibbleromonas kosolapovi swimming along the surface in the presence of 0.3‐μm diameter tracer particles. The microparticles do not pass through the ventral groove, therefore there is no evident flow. Video S4: Swimming and flagellar behavior of Nebulomonas marisrubri. (a) Surface skidding. Nebulomonas marisrubri moving along the surface. The end of the posterior flagellum remains in contact with the surface, while the body rotates. Skidding paths are not ballistic. (b) Ventral groove flow. Crossection view from the posterior end of the cell body of Nebulomonas marisrubri. A tracer particle (0.5 μm diameter) enters the ventral gr [file JEU-73-e70084-s001.zip]

Archive with 8 entries (8 files):
- jeu70084-sup-0001-Video S1.mp4
- jeu70084-sup-0002-Video S2.mp4
- jeu70084-sup-0003-Video S3.mp4
- jeu70084-sup-0004-Video S4.mp4
- jeu70084-sup-0005-Video S5.mp4
- jeu70084-sup-0006-Video-S6-S7-S8.mp4
- jeu70084-sup-0007-Video S9.mp4
- jeu70084-sup-0008-supinfo.docx
